# Supplementary material for: ERMP1, a novel potential oncogene involved in UPR and oxidative stress defense, is highly expressed in human cancer
Source: Oncotarget. 2016 Aug 23;7(39):63596–610. doi: 10.18632/oncotarget.11550 (PMC5325388; doi:10.18632/oncotarget.11550)
Supplement: Supplementary file 2 [file oncotarget-07-63596-s002.xlsx]

## Sheet: Breast TMA
Design of the breast cancer TMA
Clinical Parameter		Number of samples
Histology	apocrine carcinoma	1
	atypical medullary carcinoma	1
	clear cell carcinoma	1
	cribriform carcinoma	2
	ductal carcinoma	109
	ductal lobular	0
	lipid rich carcinoma	0
	lobular carcinoma	6
	medullary carcinoma	10
	mucinous carcinoma	5
	papillary carcinoma	0
	small cell carcinoma	1
	tubular carcinoma	1
pN	0	57
	1	50
	2	10
	3	2
	Unclassified	18
pT	1	45
	2	65
	3	5
	4	18
	Unclassified	4
Local Recurrence	0	20
	1	48
	Unclassified	69
BRE Grade	1	21
	2	53
	3	63
Lymphnodes Status	0	57
	1	62
	Unclassified	18
HER2	0	96
	1	20
	2	4
	3	15
	Unclassified	2
Estrogen Receptor (ER)	0	38
	1	16
	2	25
	3	57
	Unclassified	1
Progesteron Receptor (PR)	0	87
	1	15
	2	11
	3	8
	Unclassified	16
Her2-ER-PR Receptor profile	Her2+/ER+/PR+	1
	Her2+/ER+/PR-	5
	Her2+/ER-/PR-	6
	Her2-/ER+/PR+	33
	Her2-/ER+/PR-	50
	Her2-/ER-/PR-	28
		Year
Age	Median	61.5 (+/-13.15)
	Mean	64

## Sheet: CRC TMA
Design of the colon cancer TMA
Clinical Parameter		Number of samples
Histology	Adenocarcinoma	614
	Mucinous	42
	Others	10
	Signet ring	1
pT	1	31
	2	101
	3	424
	4	97
	Unclassified	14
early/Late pT groups	1	132
	2	521
	Unclassified	14
pN	0	340
	1	171
	2	137
	Unclassified	19
Grade	1	15
	2	598
	3	39
	Unclassified	15
K-RAS Status	Wt	180
	Mut	84
	Unclassified	403
Kras Exon2 mutations	G12A	4
	G12C	2
	G12D	36
	G12S	3
	G12V	16
	G12V + G13V	1
	G13A	2
	G13D	18
	G13D-V14I	0
	G13N	1
	G13V	1
B-RAF status	Wt	230
	Mut	24
	Unclassified	389
B-RAF Mutations	K601E	2
	V600A	1
	V600E	21
Sex	Female	358
	Male	309
		Year
Age	Median	70
	Mean	69.1 (+/-11.1)

## Sheet: NSCLC TMA
Design of the NSCLC TMA
Clinical Parameter		Number of samples
Histology	Acinous adenocarcinoma	1
	Acinous carcinoma	1
	adenocarcinoma	157
	Adeno-squamous carcinoma	2
	Basaloid carcinoma	2
	Giant cell carcinoma	1
	Large cells carcinoma	17
	Mucoepidermoid Carcinoma	1
	Myoepitheliomatosis carcinoma	1
	Papillary adenocarcinoma	1
	Pleomorphic carcinoma	1
	Squamous cell carcinoma	182
	Unclassified	1
pN	0	368
Grade	1	21
	2	177
	3	157
	4	1
	Unclassified	12
pT	1	119
	2	249
Ki67 Intensity	0	26
	1	118
	2	122
	3	80
	Unclassified	22
Sex	Female	89
	Male	279
		Year
Age	Median	68
	Mean	66.4 (+/-8.8)

## Sheet: Ovary TMA
Design of the ovary cancer TMA
Clinical Parameter		Number of samples	Total samples	Total positives	Total positives (moderate and strong intensity)	% positives	% positives (moderate and strong intensity)
Histology	Brenner or Mixed	10	150	#REF!	#REF!	#REF!	#REF!
	Endometroid/papillary	3
	Endometroid	2
	Serous papillary/endometroid	134
	Serous papillary/partially endometroid	1
pT	1	11	150
	2	9
	3	123
	Unclassified	7
		Year
Age	Mean	59.22 (+/-12.7)
	Median	60
